# Supplementary material for: Study on Volumetric, Compressibility and Viscometric Behavior of Cationic Surfactants (CTAB and DTAB) in Aqueous Glycyl Dipeptide: A Thermo-Acoustic Approach
Source: Molecules. 2022 Dec 10;27(24):8767. doi: 10.3390/molecules27248767 (PMC9782549; doi:10.3390/molecules27248767)
Supplement: Supplementary file 1 [file molecules-27-08767-s001.zip]

Archive with 1 entries (1 files):
- molecules-2056244-supplementary.pdf
